# Supplementary material for: Investigation of the Relationship between Electronic Structures and Bioactivities of Polypyridyl Ru(II) Complexes
Source: Molecules. 2023 Jun 27;28(13):5035. doi: 10.3390/molecules28135035 (PMC10343301; doi:10.3390/molecules28135035)
Supplement: Supplementary file 1 [file molecules-28-05035-s001.zip]

Archive with 1 entries (1 files):
- molecules-2466033-supplementary.pdf
